# Supplementary material for: Myofibroblast senescence promotes arrhythmogenic remodeling in the aged infarcted rabbit heart
Source: eLife. 2023 May 19;12:e84088. doi: 10.7554/eLife.84088 (PMC10259375; doi:10.7554/eLife.84088)
Supplement: Figure 6—source data 2. [file elife-84088-fig6-data2.zip]

Archive with 1 entries (1 files):
- 84088Figure6SourceData2.pzfx
